# Supplementary material for: Cost-effectiveness analysis of malaria rapid diagnostic tests: a systematic review
Source: Infect Dis Poverty. 2019 Dec 30;8:104. doi: 10.1186/s40249-019-0615-8 (PMC6937952; doi:10.1186/s40249-019-0615-8)
Supplement: Supplementary file 2 — Additional file 2. Economic results of the included studies: effectiveness measures, prevalence, original ICERs and adjusted ICERs (USD 2019). [file 40249_2019_615_MOESM2_ESM.xlsx]

## Sheet: To be updated
	Economic results of the included studies: effectiveness measures, prevalence, original ICERs and adjusted ICERs (USD 2019).
	Study ID	Effectiveness measures	Prevalence	Original ICER	Price year	ICER adjusted (USD 2019)
	Without any restrictions on age
	Societal perspective
	Batwala 2011 [27]	The number and proportion of patients correctly diagnosed and treated	High / Low	ICER (RDT vs. presumptive) =USD 5.0	USD 2011	ICER (RDT vs. presumptive) =USD 5.72
				ICER (RDT vs. microscopy) =USD - 3.9		ICER (RDT vs. microscopy) =USD - 4.47
	Hansen 2015 [29]	Appropriately treatment of suspected malaria	Low	ICER (RDT vs. presumptive) =USD 4.5	USD 2009	ICER (RDT vs. presumptive) =USD 5.32
			Moderate	ICER (RDT vs. microscopy) =USD - 4.1		ICER (RDT vs. microscopy) =USD - 4.85
			Low	ICER (RDT vs. microscopy) =USD - 177.5		ICER (RDT vs. microscopy) =USD - 209.90
	Hansen 2017a [30]	Appropriate treatment of malaria with ACT or rectal artesunate	NR	ICER (RDT vs. presumptive) =USD 3.83	USD 2011	ICER (RDT vs. presumptive) =USD 4.39
	Health sector perspective
	Hansen 2015 [29]	Appropriately treatment of suspected malaria	Low	ICER (RDT vs. presumptive) =USD 2.5	USD 2009	ICER (RDT vs. presumptive) =USD 2.96
			Moderate	ICER (RDT vs. microscopy) =USD - 0.0		ICER (RDT vs. microscopy) =USD - 0.0
			Low	ICER (RDT vs. microscopy) =USD - 177.5		ICER (RDT vs. microscopy) =USD - 209.90
	Hansen 2017a [30]	Appropriate treatment of malaria with ACT or rectal artesunate	NR	ICER (RDT vs. presumptive) =USD 0.55	USD 2011	ICER (RDT vs. presumptive) =USD 0.63
	Provider perspective
	Lemma 2011 [32]	The number of correctly treated cases	NR	ICER (Parascreen vs. presumptive) = USD - 0.82	USD 2007	ICER (Parascreen vs. presumptive) = USD - 1.00
				ICER (Paracheck vs. presumptive) = USD - 18.21		ICER (Paracheck vs. presumptive) = USD - 22.12
	Lubell 2007 [33]	The proportion of patients correctly treated	High	ICER (RDT vs. microscopy) =USD 7.00	USD 2005	ICER (RDT vs. microscopy) = USD 9.00
			Low	ICER (RDT vs. microscopy) =USD 25.2		ICER (RDT vs. microscopy) = USD 32.38
	Matangila 2014 [35]	The number of cases correctly diagnosed	NR	ICER (RDT vs. microscopy) =USD - 63.47	USD 2012	ICER (RDT vs. microscopy) =USD - 71.31
	Public health system perspective
	Oliveira 2010 [36]	The number of adequate diagnosis of febrile patients suspected malaria	NR	ICER (RDT vs. microscopy) =USD 549.92	USD 2006	ICER (RDT vs. microscopy) =USD 685.95
	Oliveira 2012 [37]	Adequately diagnosed cases of malaria	Low	ICER (First Response malaria combo vs. exclusive-use microscopy) =USD 355.77	USD 2010	ICER (First Response malaria combo vs. exclusive-use microscopy) =USD 415.86
				ICER (Parascreen vs. exclusive-use microscopy) =USD 212.71		ICER (Parascreen vs. exclusive-use microscopy) =USD 248.64
				ICER (SD Bioline FK60 vs. exclusive-use microscopy) =USD 316.30		ICER (SD Bioline FK60 vs. exclusive-use microscopy) =USD 369.73
				ICER (CareStart vs. exclusive-use microscopy) =USD 35,550		ICER (CareStart vs. exclusive-use microscopy) =USD 41,554.71
				ICER (ICT BinaxNOW o vs. exclusive-use microscopy) =USD 549.05		ICER (ICT BinaxNOW o vs. exclusive-use microscopy) =USD 641.79
				ICER (First Response malaria combo vs. shared-use microscopy) =USD 8.03		ICER (First Response malaria combo vs. shared-use microscopy) =USD 9.39
				ICER (Parascreen vs. shared-use microscopy) =USD 3.94		ICER (Parascreen vs. shared-use microscopy) =USD 4.61
				ICER (SD Bioline FK60 vs. shared-use microscopy) =USD 5.74		ICER (SD Bioline FK60 vs. shared-use microscopy) =USD 6.71
				ICER (CareStart vs. shared-use microscopy) =USD - 4,150		ICER (CareStart vs. shared-use microscopy) =USD - 4,850.97
				ICER (ICT BinaxNOW o vs. shared-use microscopy) =USD - 96.48		ICER (ICT BinaxNOW o vs. shared-use microscopy) =USD - 112.78
	Provider and patient perspective
	Shillcutt 2008 [39]	DALYs averted	All prevalence levels	NR	USD 2002	NR
	Uzochukwu 2009 [41]	Deaths averted based on the use of the alternative diagnostic strategies	High	ICER (RDT vs. presumptive) =USD - 221	USD 2008	ICER (RDT vs. presumptive) =USD - 263.33
				ICER (RDT vs. microscopy) =USD - 5,162		ICER (RDT vs. microscopy) =USD - 6,150.77
	SNMCP
	Ly 2010 [34]	The proportion of patients would have been correctly managed;	High / Moderate	ICER (presumptive treatment of all the febrile patients based on their body temperature vs. tratement of all RDT positive patient) = € 0.699	Euro 2008 - 2009
				ICER (presumptive treatment of suspected patients based on health care provider's feeling vs. tratement of all RDT positive patient) = € 0.703
				ICER (treatment of all febril RDT positive patients vs. tratement of all RDT positive patient) = € 13.608
				ICER (treatment of all children under 6 and all RDT positive patients aged above 6 vs. tratement of all RDT positive patient) = € 0.218
	With restriction on age
	Societal perspective
	Hansen 2017b [31]	Appropriate treatment of malaria with ACT	Moderate to high	ICER (RDT vs. presumptive) =USD 3.6	USD 2011	ICER (RDT vs. presumptive) =USD 4.12
			Low	ICER (RDT vs. presumptive) =USD 14.9		ICER (RDT vs. presumptive) =USD 17.06
	Tawiah 2016 [40]	The number of appropriately treated children	High	ICER (RDT vs. presumptive) =USD 11.0	USD 2011	ICER (RDT vs. presumptive)=USD 12.59
	Health sector perspective
	Hansen 2017b [31]	Appropriate treatment of malaria with ACT	Moderate to high	ICER (RDT vs. presumptive) =USD 3.0	USD 2011	ICER (RDT vs. presumptive) =USD 3.43
			Low	ICER (RDT vs. presumptive) =USD 13.3		ICER (RDT vs. presumptive) =USD 15.23
	Tawiah 2016 [40]	The number of appropriately treated children	High	ICER (RDT vs. presumptive) =USD 18.6	USD 2011	ICER (RDT vs. presumptive)=USD 21.30
	Patient perspective
	Osei-Kwakye 2013 [38]	The number of cases correctly diagnosed	High	NR	NR	NR
	Not mentioned
	Gitonga 2012 [28]	The percentage of districts in a given prevalence that were correctly classified	Stable & seasonal transmission	NR	USD 2008 - 2010	NR
	NR: not report; SNMCP: the Senegalese National Malaria Control Programme; RDT: rapid diagnostic test; ICER: incremental cost-effectiveness ratio; DALY: disability-adjusted life year.
