# Supplementary material for: Cost-effectiveness analysis of malaria rapid diagnostic tests: a systematic review
Source: Infect Dis Poverty. 2019 Dec 30;8:104. doi: 10.1186/s40249-019-0615-8 (PMC6937952; doi:10.1186/s40249-019-0615-8)
Supplement: Supplementary file 3 — Additional file 3. Economic results of the included studies: interventions, economic results and conclusions. [file 40249_2019_615_MOESM3_ESM.xlsx]

## Sheet: Sheet1
	Economic results of included studies: interventions, economic results and conclusions
	Study ID	Intervention		Comparators	Economic results	Conclusion
		RDT	microscopy
	Without any restriction on age
	Societal perspective
	Batwala 2011 [27]	√	√	Presumptive diagnosis	ICER was $ 4.38 for RDT and $ 12.98 for microscopy in high transmission setting, ICER was $ 5.85 for RDT and $ 7.63 for microscopy in low transmission setting	RDT was cost-effective.
	Hansen 2015 [29]	√		Microscopy	The societal cost per patient was lower in the RDT but the effects was higher in both moderate and low transmission settings.	RDT with a standard training was proved to be cost-effective. In both moderate and low transmission areas, RDT had lower costs and better effects, and dominated microscopy.
				Presumptive diagnosis	The societal cost per patient was slightly higher if RDT was compared to presumptive diagnosis and the ICER was US$4.5 per appropriately treated patient.	Introducing RDT to setting without parasitological diagnosis improved the proportion of patients appropriately treated at a low cost.
	Hansen 2017a [30]	√		Presumptive diagnosis	The availability of RDT in drug shops significantly increased the proportion of patients appropriately treated of malaria at a low incremental cost of US$ 3.83 per appropriately treated patient from a societal perspective.	RDTs in drug shops improved the targeting of ACTs to malaria patients and are likely to be considered cost-effective compared to presumptive diagnosis, although the increased costs borne by households when the test result is negative are a concern.
	Health sector perspective
	Hansen 2015 [29]	√		Microscopy	In moderate and low transmission areas, RDT had lower costs and higher effectiveness than microscopy.	The introduction of RDT with standard training was the most cost-effective strategy. In moderate- and low-endemic setting, RDT had its advantages in costs and effects compared with microscopy. In settings without parasitological diagnosis, RDT could increase the number of patients correctly treated at a low cost.
				Presumptive diagnosis	ICER was US$ 2.5 from a health sector perspective when RDT was introduced to replace presumptive diagnosis.
	Hansen 2017a [30]	√		Presumptive diagnosis	It was found that the availability of this parasitological test in drug shops significantly increased the proportion of patients appropriately treated of malaria (from 32% to 75%) at a low incremental cost of US$0.55 per appropriately treated patient from a health sector perspective.	RDTs in drug shops improved the targeting of ACTs to malaria patients and are likely to be considered cost-effective compared to presumptive diagnosis, although the increased costs borne by households when the test result is negative are a concern.
	Provider perspective
	Lemma 2011 [32]	√		Presumptive diagnosis	Compared with RDT (Parascreen), presumptive diagnosis had lower effects and higher cost, and ICER for the RDT(Parascreen) over the RDT(Paracheck) was $ 0.59.	RDT (Parascreen) was the most cost-effective approach for malaria diagnosis.
	Lubell 2007 [33]	√		Microscopy	The ICER was $ 25.2 compared to microscopy.	In both high and low transmission setting, compared with RDT, microscopy could reduce the average costs for per additional patient correctly treated. However, the slide results in this study were less sensitive and specific than RDT.
	Matangila 2014 [35]	√	√	--	ICER was $ 63.47 per adequately diagnosed case for microscopy compared with RDT.	RDT was more cost-effective than microscopy and could be adopted to diagnose asymptomatic P. falciparum in pregnant women in endemic settings.
	Provider and patient joint perspective
	Shillcutt 2008 [39]	√	√	Presumptive diagnosis	RDT had at least 85% probability to be cost-effective than microscopy at all prevalence levels, and was more than 15% likely to be the dominant strategy with lower costs and higher effects.	RDT was likely to be highly cost-effective compared with presumptive diagnosis.
	Uzochukwu 2009 [41]	√	√	Presumptive diagnosis	RDT was found to have lower costs and better effects compared to both microscopy and presumptive diagnosis at the prevalence level of 43.1%.	At the prevalence level of 43.1%, RDT was a cost-effective strategy for malaria diagnosis.
	Public health system perspective
	Oliveira 2010 [36]	√	√	--	In the base case scenario, microscopy was more costly and more effective.	Microscopy could be more cost-effective than RDT in remote area if the accuracy of microscopy could be ensured.
	Oliveira 2012 [37]	√		Microscopy	Among five different RDT brands, CareStart had the best cost-effectiveness while First Response Malaria Combo performed better than both Parascreen and SD Bioline. Microscopy had best effects but highest costs.	The shared microscopy was the most cost-effective strategy, but if the microscope was used exclusively for the purpose of diagnosis, it would lead to the worst resource use. Microscopy would not be the most cost-effective if patients’ access to it declined. RDT CareStart was likely to be the most cost-effective strategy.
	SNMCP
	Ly 2010 [34]	√		Presumptive diagnosis	Compared to the reference scenario that the treatment would be provided for all RDT-positive patients, other strategies were neither dominant nor dominated. Providing treatment for febrile episodes with positive RDT was found to be cost-effective.	Using presumptive diagnosis for suspected malaria or fever cases and RDT only for fever patients would lead to high proportion of misdiagnosis.
	With restriction on age
	Societal perspective
	Hansen 2017b [31]	√		Presumptive diagnosis	In moderate-to-high transmission setting, the ICER of introducing RDT to replace the presumptive diagnosis was US$3.6 (95% CI -US$15.8 to US$22.5) with a societal perspective; the value increase to US$ 14.9 (95% CI US$3.4 to US$26.4) in a low transmission setting.	In the moderate-to-high transmission area the use of RDT would result in a low ICER from both health sector and societal perspectives. However, much higher health sector cost and ICERs were required in the low transmission area.
	Tawiah 2016 [40]	√		Presumptive diagnosis	The ICER of introducing RDT to replace clinical diagnosis from a societal perspective was $ 11.0.	The introduction of RDT in public health facilities was considered to be cost-effective in high-endemic area.
	Health sector perspective
	Hansen 2017b [31]	√		Presumptive diagnosis	In the moderate-to-high transmission area, the use of RDT compared to presumptive diagnosis would cost the health sector US$3.0 per additional appropriately treated child under five; in a low transmission setting, the use of RDT to replace presumptive diagnosis would cost the health sector US$13.3 per additional appropriately treated child under five.	In the moderate-to-high transmission area the use of RDT would result in a low ICER from both health sector and societal perspectives. However, much higher health sector cost and ICERs were required in the low transmission area.
	Tawiah 2016 [40]	√		Presumptive diagnosis	The introduction of RDT would cost $ 18.6 for per additional appropriately treated child under five compared to presumptive diagnosis.	The introduction of RDT was considered to be cost-effective in malaria endemic area.
	Patient perspective
	Osei-Kwakye 2013 [38]	√	√	Presumptive diagnosis	The cost of treatment with the use of RDT and microscopy may drop by 24% and 46% respectively, compared with presumptive diagnosis. However, the total treatment costs with these two approaches may increase as well.	RDT had high sensitivity but low specificity. RDT could be an effective tool to reduce over-diagnosis given the high treatment costs.
	Not mentioned
	Gitonga 2012 [28]	√	√	--	If prevalence was under 39%, the costs of RDT corrected by microscopy would be lower than the use of microscopy only. If the prevalence was above 39%, costs would increase. PCR-corrected RDT and PCR plus RDT were found to be less costly than using microscopy only and microscopy plus RDT.	In high transmission settings, RDT corrected by PCR could be twice as expensive as RDT only. RDT was cheap and suitable to detect malaria in schools at all prevalence levels. However, RDT had poorest specificity in moderate transmission area.
	SNMCP: the Senegalese National Malaria Control Programme; RDT: rapid diagnostic test; PCR: polymerase chain reaction; ICER: incremental cost-effectiveness ratio
