# Supplementary material for: Cost-effectiveness analysis of malaria rapid diagnostic tests: a systematic review
Source: Infect Dis Poverty. 2019 Dec 30;8:104. doi: 10.1186/s40249-019-0615-8 (PMC6937952; doi:10.1186/s40249-019-0615-8)
Supplement: Supplementary file 4 — Additional file 4. Perspectives, funding sources and conflicts of interests of studies. [file 40249_2019_615_MOESM4_ESM.xlsx]

## Sheet: Sheet1
	Perspectives, funding sources and conflicts of interests of studies.
	Study ID	Perspectives	Funding	Conflicts of interest
	Studies without restriction on age
	Batwala 2011 [27]	Societal	Makerere University, Copenhagen University and the Belgian Technical Cooperation	No
	Hansen 2015 [29]	Societal/Health sector	The Bill and Melinda Gates Foundation	No
	Hansen 2017a [30]	Societal/Health sector	The Bill and Melinda Gates Foundation	No
	Lemma 2011 [32]	Health sector	FAS, Swedish Council for Working Life and Social Research	No
	Lubell 2007 [33]	Health sector	The Bill and Melinda Gates Foundation	Not clear
	Ly 2010 [34]	the Senegalese National Malaria Control Programme	The Senegalese Ministry of health and the French Embassy in Dakar	No
	Matangila 2014 [35]	Health sector	Southern African Centre of Infectious Diseases (SACIDS) and VLIR UOS project (ZRDC2012 70447)	No
	Oliveira 2010 [36]	Brazil public health system	Not reported	No
	Oliveira 2012 [37]	Brazil public health system	The Ministry of Health and Conselho Nacional de Desenvolvimento Científico e Tecnológico (CNPq), Brazil	No
	Shillcutt 2008 [39]	Health sector /Patient	UNICEF/UNDP/World Bank/WHO Special Programme for Research and Training in Tropical Diseases (TDR) and the United Kingdom Department for International Development	No
	Uzochukwu 2009 [41]	Health sector /Patient	UNICEF/UNDP/World Bank WHO Special Programme for Research and Training in Tropical Diseases (TDR)	No
	Studies with restriction on age
	Gitonga 2012 [28]	Not stated	The Ministry of Public Health and Sanitation, the Wellcome Trust United Kingdom as part of fellowship support, the Department for International Development and the Wellcome Trust Major Overseas Programme	Not clear
	Hansen 2017b [31]	Societal/Health sector	The Bill and Melinda Gates Foundation	No
	Osei-Kwakye 2013 [38]	Patient	The Kintampo Health Research Centre	No
	Tawiah 2016 [40]	Societal/Health sector	The Bill and Melinda Gates Foundation	No
